# Supplementary material for: Modeling Accessibility: Characterizing What We Mean by “Accessible”
Source: ASSETS. Author manuscript; Available in PMC 2026 Mar 10. (PMC12969287; doi:10.1145/3663547.3746344)
Supplement: Supplementary Materials [file NIHMS2121179-supplement-Supplementary_Materials.zip]

Archive with 2 entries (2 files):
- Interview Protocol Clean.docx
- __MACOSX/._Interview Protocol Clean.docx
